# Supplementary material for: Sonogenetic control of mammalian cells using exogenous Transient Receptor Potential A1 channels
Source: Nat Commun. 2022 Feb 9;13:600. doi: 10.1038/s41467-022-28205-y (PMC8828769; doi:10.1038/s41467-022-28205-y)
Supplement: Supplementary file 11 — Source Data [file 41467_2022_28205_MOESM11_ESM.xlsx]

## Sheet: Figure 1c-d
Gene	% active cells	total	active cells	non-active cells	overall sample proportion(vs dTOM)
hsTRPA1	45	200	90	110	0.24			Test: Generalized mixed model fitting “response” as a Bernoulli response, “clone” as a fixed factor and “cell” as a random effect. Pairwise comparisons are later performed using odds ratios + tukey method. Response 1 if peak amplitude > 0.2 ( see Methods) after stimulation.
cacTRPA1	31.69	183	58	125	0.17
ml TRPA1	31.3	147	46	101	0.16
alpTRPA1	27.7778	18	5	13	0.06			Clone	prob	SE	df	asymp.LCL	asymp.UCL
eaTRPA1	22.46	138	31	107	0.12			alpTRPA1	0.2778	0.1055	Inf	0.1207	0.5187
cocPrestin(1)	15.38	39	6	33	0.06			amTRPC1	0.1136	0.0338	Inf	0.0622	0.1985
mmTRPA1	14.81	189	28	161	0.09			cacTRPA1	0.3169	0.0344	Inf	0.2536	0.3878
amTRPC1	11.49	87	10	77	0.07			cocPrestin	0.1538	0.0578	Inf	0.0708	0.3026
drTRPA1	11	18	2	16	0.05			drTRPA1	0.1111	0.0741	Inf	0.0279	0.3522
ocr-3	6.56	64	4	60	0.05			dTOM	0.0439	0.0143	Inf	0.023	0.0822
at MSL	6.43	249	16	233	0.06			eaTRPA1	0.2302	0.0357	Inf	0.1677	0.3075
pf TRPA1	6.30631	111	7	104	0.05			hsTRPA1	0.4527	0.0351	Inf	0.3852	0.522
MSCL14	5.8	213	12	201	0.05			mmPiezo2	0.0444	0.0307	Inf	0.0111	0.1611
CHLNC	5	102	5	97	0.05			mmTRPA1	0.1534	0.0262	Inf	0.1087	0.2122
mm Piezo2	4.55	44	2	42	0.04			pfTRPA1	0.0631	0.0231	Inf	0.0304	0.1264
dTOM	4.39	205	9	196	0.04			efTRPA1	0.3154	0.0381	Inf	0.2459	0.3943
caca MSLP	4.29	105	5	100	0.04
sn ASIC1	4.13	117	5	112	0.04
cs ASIC3	4	48	2	46	0.04			Contrast	odds.ratio	SE	df	z.ratio	p.value
doMSC	3.15	64	2	62	0.04			alpTRPA1/dTOM	8.3761	5.2495	Inf	3.391	0.0338
am KCNN4	3	66	2	64	0.04			amTRPC1/dTOM	2.792	1.3361	Inf	2.146	0.5896
cocPrestin(2)	2.5	120	3	117	0.04			cacTRPA1/dTOM	10.1049	3.8002	Inf	6.15	<.0001
ss ASIC5	1.52	184	3	181	0.03			cocPrestin/dTOM	3.9596	2.2158	Inf	2.459	0.329
hs Piezo1	0.0246914	162	4	158	0.04			drTRPA1/dTOM	2.7222	2.2426	Inf	1.216	0.9809
hs Prestin	0	30	0	30	0.04			eaTRPA1/dTOM	0.1535	0.0608	Inf	-4.372	0.0001
am TRPA1	0	60	0	60	0.03			hsTRPA1/dTOM	0.0555	0.0205	Inf	-7.829	<.0001
er Prestin	0	48	0	48	0.04			mmPiezo2/dTOM	0.9872	0.7894	Inf	-0.016	1
								mmTRPA1/dTOM	0.2533	0.1004	Inf	-3.466	0.0226
	(top hits from c-d)							pfTRPA1/dTOM	0.6822	0.3536	Inf	-0.738	0.9997
								efTRPA1/dTOM	0.0997	0.0382	Inf	-6.009	<.0001

## Sheet: Figure 2b
Antagonist			100ms stimulation			NMM					Stats
TRPA1 antagonist	Vehicle		dTOM	hsTRPA1		dTOM	hsTRPA1				Mann-Whitney test	two-sided
0.0742177	0.103255		0.274894	0.108654		0.410789	0.615841
0.0257673	0.0553645		-0.169154	0.0157652		0.0837266	0.339493
0.128363	0.0580448		0.111011	1.42632		0.182491	2.33684
-0.0005996	0.0708208		0.251994	0.00443382		0.160587	0.396001				Table Analyzed	peak_100ms(no piezo) + NMM
-0.010097	0.0686797		0.165318	0.00810629		0.130854	0.564824
-0.0346559	0.0389508		0.0737501	0.0326735		0.138618	0.697563				Column D	hsTRPA1
0.00074055	0.126802		0.107172	0.042894		0.13611	0.919372				vs.	vs.
0.00799339	0.0563398		0.100648	0.035801		0.223206	0.393476				Column C	dTOM
0.0172837	0.0483224		0.0963717	0.216976		0.100257	0.340744
0.0177288	0.113277		0.0509914	0.0435461		0.0651612	1.42449				Mann Whitney test
-0.0067541	0.031356		0.0842714	0.0462121		0.214773	2.48194				P value	<0.0001
0.0240446	0.0971782		0.106427	0.0888835		0.364666	0.822402				Exact or approximate P value?	Exact
0.0207206	0.0739201		0.36431	0.0254633		0.0927758	3.6276				P value summary	****
0.0150223	0.0482873		0.0806524	0.031773		0.111736	0.847191				Significantly different (P < 0.05)?	Yes
0.0144663	0.0514802		0.0426627	0.0702555		0.279524	1.07402				One- or two-tailed P value?	Two-tailed
0.00726236	0.0785391		0.0881994	0.170652		0.0971105	0.27766				Sum of ranks in column C,D	2891 , 5110
0.0177288	0.191051		0.0878333	0.0949401		0.0862838	0.219442				Mann-Whitney U	406
0.0251784	0.0739873		0.0824385	0.24037		0.0870699	0.413416
-0.0664675	0.350325		0.194066	-0.150233		0.0918401	0.559044				Difference between medians
0.0272108	0.0232551		0.142425	0.0204466		0.0878492	0.807349				Median of column C	0.09184, n=70
0.0105604	0.0286084		0.177873	0.0794823		0.0925762	2.30782				Median of column D	0.4489, n=56
0.0182159	0.0790687		0.244567	0.0189695		0.0928916	0.773155				Difference: Actual	0.3571
0.0234262	0.126528		0.106531	0.607551		0.0918428	1.03776				Difference: Hodges-Lehmann	0.3882
0.0310235	0.0388365		0.241366	0.0239622		0.0987739	0.638172
0.0316617	0.112672		0.0607594	0.0367737		0.123343	0.331764
0.026399	0.16971		0.0543521	0.198643		0.0936207	1.62483
-0.0078381	0.0424966		0.167758	0.0533119		0.104854	1.56922
0.0142605	0.100135		0.183703	0.512845		0.0861328	0.953014				Table Analyzed	peak_100ms_piezo
-0.001996	0.0462967		0.158278	0.00534229		0.0996508	0.297139
0.0259672	0.112197		0.162267	0.0284083		0.260988	0.48437				Column B	hsTRPA1
-0.0031898	0.0777542		0.420184	0.608304		0.0953085	3.00027				vs.	vs.
0.00576302	0.166556		0.251531	0.684292		0.0986018	0.303501				Column A	dTOM
0.00699864	0.820722		0.086698	1.20403		0.109872	2.26125
0.0267362	0.909885		0.0925087	1.36988		0.159701	0.36569				Mann Whitney test
0.0294844	0.159026		0.0187134	0.293777		0.509723	0.712655				P value	0.0079
0.0162188	0.117258		0.0321906	0.0210251		-0.0251878	0.131406				Exact or approximate P value?	Approximate
0.0267467	0.0997262		0.26498	0.0110564		-0.0139539	0.604365				P value summary	**
0.025273	0.851228		0.202819	0.0219958		-0.0068346	0.391391				Significantly different (P < 0.05)?	Yes
-0.0334429	0.00218268		0.0863286	0.0133439		-0.0449356	0.234625				One- or two-tailed P value?	Two-tailed
-0.0111737	0.265747		0.0700376	0.0203554		-0.0511793	0.181888				Sum of ranks in column A,B	11014 , 16716
0.0204811	0.152805		0.026385	-0.0035342		-0.0287118	0.0737119				Mann-Whitney U	5449
0.012115	0.0341921		0.0234831	0.0652752		-0.0488639	-0.053702
0.0278654	0.025286		0.0161105	0.00329172		-0.0206616	0.294818				Difference between medians
0.023154	0.0924229		0.0325182	-0.0036331		0.465831	0.0747461				Median of column A	0.04556, n=105
0.0232168	0.136025		0.0311668	-0.0091807		0.174651	0.312996				Median of column B	0.08534, n=130
0.0813383	0.0654402		0.0830188	0.537276		0.124468	0.140955				Difference: Actual	0.03977
0.064226	0.180777		0.0409905	0.081662		0.0138552	1.06359				Difference: Hodges-Lehmann	0.0383
0.0882577	0.0566159		0.00177563	0.0649361		0.036853	0.181756
0.0710193	0.1441		0.0339883	0.147817		0.0152158	0.00370301
0.0750839	0.125739		0.0504764	0.168076		0.139458	0.182231
0.0960586	1.63535		0.0435172	0.0143614		0.00887683	0.176306				Table Analyzed	Column: Entering replicate data
0.102706	0.0848268		0.0276947	-0.0389448		-0.0041738	0.137784
0.0964311	0.226902		0.0339097	-0.0186284		0.0237699	0.214806				Column B	Vehicle
0.0625186	1.55952		0.0152787	-0.0751778		0.0187964	0.615102				vs.	vs.
0.0604004	1.08929		0.0096619	-0.0334443		0.00098183	0.557098				Column A	TRPA1 antagonist
0.0784229	1.15211		0.0104561	-0.0119586		-0.0484638	0.0607719
0.314492	0.875604		0.0190253	-0.0373916		0.0257243					Mann Whitney test
0.0405611	0.220591		0.0134401	-0.0408995		0.171615					P value	<0.0001
0.0766001	0.385937		-0.0001353	-0.0787281		0.0173749					Exact or approximate P value?	Approximate
0.0633999	0.186577		0.0263757	0.369432		-0.0607715					P value summary	****
0.0635809	0.519883		0.0455639	0.0216571		-0.0661826					Significantly different (P < 0.05)?	Yes
0.272572	0.0895688		0.0312708	-0.0770012		-0.055551					One- or two-tailed P value?	Two-tailed
0.0336238	0.116944		0.0130943	-0.0862548		-0.0773483					Sum of ranks in column A,B	11913 , 21240
0.0290924	0.21764		-0.0029533	0.613955		-0.031124					Mann-Whitney U	2868
0.0758588	0.793297		0.0291128	-0.007124		0.245812
0.0840813	0.184978		-0.0161767	0.520067		-0.0024565					Difference between medians
0.10989	0.390943		-0.0187027	2.3586		0.00242462					Median of column A	0.06349, n=134
0.0741139	0.482223		-0.0054335	0.964654		0.188625					Median of column B	0.1590, n=123
0.0986355	0.15029		-0.034261	-0.0716258		0.0241062					Difference: Actual	0.09554
0.030195	0.141167		-0.0620008	-0.0702732		-0.0078657					Difference: Hodges-Lehmann	0.1091
0.0303861	0.107064		-0.0544735	0.0227874
0.0370002	0.458998		0.0346233	0.0949601
0.0587052	0.578297		-0.0262491	-0.0592757
0.055409	0.446332		-0.0392868	0.473499
0.0637393	0.569833		-0.0532879	-0.0107265
0.0976467	1.29656		-0.0693298	0.032131
0.119608	0.30812		-0.0390569	0.169008
0.0715242	0.322903		-0.0107687	-0.0059329
0.0185478	0.0192751		0.0427257	0.747601
0.0340941	0.209351		0.172034	3.0338
0.0254307	0.194601		0.0442967	0.258453
0.00600585	0.130305		0.0526705	0.329078
0.0294738	0.169445		0.0465098	0.23745
0.0779812	0.12903		0.0547177	0.300456
0.0630947	2.50694		0.529851	0.521896
0.0731456	1.76106		0.0477006	0.196826
0.0638637	1.67975		0.034006	0.0291248
0.0974539	1.50349		0.0494934	0.194514
0.0221187	0.114669		0.0411248	0.0444418
0.0778534	0.136511		0.0483007	0.0771059
0.0587276	0.128457		0.0297084	0.0880992
0.0515911	0.106256		0.038143	0.571582
0.110901	0.347141		0.0515044	0.0565441
0.0838111	0.544033		0.04977	0.130016
0.0568813	2.94082		0.0534335	0.021643
0.0736756	0.140096		0.0408523	0.0940949
0.0195759	0.773124		0.050586	0.172754
0.142831	0.33399		0.0448479	0.0318819
0.08434	0.117273		0.0543208	0.010445
0.0877605	0.0576803		0.0414754	0.0969453
0.121604	0.0692419		0.0328203	0.082576
0.148501	0.250893		0.0395201	0.126135
0.139328	0.472589		0.0261387	0.311195
0.111964	0.1698		0.011609	0.216558
0.0745871	0.143265		0.0606713	0.149025
0.1269	1.66897			0.391158
0.125771	0.386931			0.178015
0.136131	0.0167863			0.291971
0.149491	0.509765			0.294918
0.151	0.556327			0.11122
0.0844105	0.190393			0.0780738
0.0137156	0.667206			0.0623679
0.136377	0.133205			0.185651
0.119407	0.198198			0.253111
0.119244	0.429954			0.103378
0.0689242	1.07116			0.367932
0.0830833	0.664422			0.18685
0.121039	0.41901			0.252509
0.117656	0.188795			0.155285
0.126469	4.58635			0.138952
0.152685	0.426273			0.0778474
0.104448	0.293173			-0.0114234
0.0888383	0.137136			0.118162
0.100267				2.14177
0.102475				1.56576
0.127027				0.256085
0.102864				0.210273
0.061898				1.02354
0.102354				0.0649939
0.101564				0.17744
0.11116
0.135834
0.123722
0.0784113

## Sheet: Figure 2e
Voltage (mV)	TRPA1																Voltage (mV)	Control
-120	-0.27469	-0.11798	-0.17213	-0.1834	-0.06931	-0.27512	-0.1502	-0.21362	-0.219	-0.31342	-0.30649	-0.31889	-0.37802	-0.4061	-0.21457	-0.25012	-120	-0.06379	-0.36007	-0.38393	-0.34936	-0.34442	-0.44987	-0.06185
-100	-0.2463	-0.09483	-0.09868	-0.11075	-0.04393	-0.22692	-0.11875	-0.16521	-0.14795	-0.2796	-0.19683	-0.20877	-0.30876	-0.33137	-0.11716	-0.14693	-100	-0.05188	-0.30194	-0.25497	-0.23017	-0.2567	-0.33383	-0.04259
-80	-0.30488	-0.10055	-0.04392	-0.05429	-0.0249	-0.18242	-0.09301	-0.13043	-0.07691	-0.19597	-0.08713	-0.10159	-0.27893	-0.25659	-0.02623	-0.05435	-80	-0.03969	-0.24364	-0.13787	-0.12476	-0.17827	-0.22546	-0.02954
-60	-0.23289	-0.09711	-0.00379	-0.01309	-0.01357	-0.133	-0.06687	-0.09507	-0.04497	-0.10088	0.015007	-0.00693	-0.20009	-0.18448	0.049741	0.022835	-60	-0.02706	-0.1834	-0.03089	-0.02842	-0.09955	-0.12731	-0.02084
-40	-0.16226	-0.08308	0.023174	0.014222	-0.00616	-0.08568	-0.04569	-0.0622	-0.16142	-0.17113	0.093503	0.061132	-0.10752	-0.10949	0.089275	0.071146	-40	-0.01706	-0.12224	0.055761	0.052751	-0.02889	-0.03448	-0.01974
-20	-0.08812	-0.06232	0.06924	0.060836	-0.0048	-0.0348	-0.0221	-0.02607	-0.11434	-0.12653	-0.26256	-0.2287	-0.02903	-0.02672	0.016146	-0.01198	-20	-0.0007	-0.0583	0.028626	0.024763	0.043695	0.029615	-0.06937
0	-0.01137	-0.0172	0.118361	0.099445	0.011206	0.016893	0.010882	0.012276	-0.05477	-0.02309	-0.06004	-0.04114	0.054944	0.064563	0.060347	0.036928	0	0.015659	0.008055	0.142352	0.12529	0.108219	0.1281	-0.06671
20	0.066089	0.040087	0.234827	0.206617	0.056731	0.067416	0.048797	0.052849	0.014353	0.096961	0.099877	0.113005	0.142605	0.164622	0.136524	0.103776	20	0.034485	0.075548	0.24039	0.213142	0.172741	0.272479	-0.03047
40	0.146678	0.112483	0.368171	0.321162	0.094692	0.118611	0.089572	0.098035	0.093889	0.233716	0.242327	0.247927	0.218573	0.259466	0.227763	0.164451	40	0.060727	0.1441	0.359393	0.317176	0.251468	0.425904	-0.00726
60	0.216822	0.172897	0.500889	0.440228	0.130499	0.165352	0.128791	0.143547	0.182767	0.379443	0.353492	0.357644	0.274722	0.352767	0.322091	0.223668	60	0.09033	0.208464	0.491672	0.430276	0.350052	0.577487	0.016584
80	0.260154	0.192728	0.636245	0.557132	0.172404	0.210072	0.164913	0.176027	0.282642	0.526708	0.412088	0.397485	0.342926	0.445619	0.420428	0.289913	80	0.116997	0.282555	0.625451	0.546402	0.443621	0.727921	0.03468
100	0.290414	0.22007	0.76881	0.666856	0.214226	0.244153	0.198399	0.223546	0.386607	0.673359	0.391576	0.390559	0.41329	0.504964	0.506812	0.360762	100	0.132718	0.347323	0.760985	0.66492	0.514833	0.864711	0.052289
120	0.307436	0.278144	0.895559	0.765196	0.261118	0.288998	0.25476	0.299247	0.472026	0.785654	0.401723	0.389886	0.506655	0.555012	0.593703	0.435732	120	0.13931	0.411723	0.900885	0.777897	0.578744	1	0.07108

## Sheet: Figure 2g
hsTRPA1	WT	(Hz)
46.7751	1
0	0
14.8165	0
563.8766*	1
20.3651	0
45.6007	0
20.3528
31.5868
8.81345
9.12547
14.8567
15.0293
17.762
8.78561
10.3315
5.93999
14.771

## Sheet: Figure 2h
hsTRPA1	WT
27.9953	10.2579
35.0052	0
33.428	0
27.82	0
35.3558	26.6605
33.7785	0
37.4587	0
32.9023	0
34.83	0
31.8508	0
26.2428	0
35.7062	0
30.0983	0
31.5003
31.6755
31.5003
32.5518
31.5003
33.0775
33.7785
32.2013
33.6033
31.6755
32.9023
31.6755
31.8508
33.7785
32.5518
29.0468
32.727
31.8508
27.4695
31.8508
26.4181
30.0983
52.3549
33.0775
28.8715
0
13.4134
40.7522
39.876
31.464
40.5769
38.2987
39.175
39.5255
37.5977
40.5769
39.7007
38.1235
23.0521
24.9668
24.4411
18.1587
24.8182
22.3647
47.6006
23.9419
23.7667
26.0449
25.6944
23.2409
25.3439
25.3439
24.4677
26.7459
27.2717
20.0865
24.8182
70.9087
96.6703
36.2094
35.3331
40.0648
34.9826
26.9212
33.9311
38.8381
68.4552
37.0856
37.4361
34.4569
35.6836
30.9519
35.3331
100
38.6628
36.9104
35.8589
38.3124
40.2401
37.6114
39.1886
37.4361
35.8589
38.1371
35.3331
64.775
34.1064
70.0324
39.3638
39.0134
38.6628
37.6114
30.6014
76.5166
39.5391
39.0134
37.6114
39.3638
34.8074
37.7866
48.4768
23.968
24.4937
27.1225
28.5245
24.3185
16.958
25.1947
14.1541
27.8235
23.968
16.0818
24.4937
26.5967
25.5452
24.3185
28.174
28.3492
23.4423
23.0918
19.762
15.3808
18.1848
19.9373
12.5768
16.7828
21.164
15.3808
21.3393
21.3393
19.5868
24.3185
16.6075
18.0095
20.463
19.9373
19.061
17.1333
17.8343
20.9888
18.36
17.4838
14.3293
22.2155
25.5452
23.267
26.5967
16.958
22.2155
19.9373
15.5561
18.7105
20.2878
6.13119
29.2641
29.0888
25.9343
4.90445
5.43019
4.90445
15.0689
31.9037
28.9244
6.84306
34.5324
34.7077
34.7077
35.7591
33.4809
64.5
34.1819
35.4087
37.3364
33.6562
62.9227
8.06981
36.4601
33.1304
34.7077
33.8314
32.7799
33.6562
31.0274
7.89456
22.5878
31.5255
31.876
36.7829
29.072
31.3502
32.0512
31.7007
22.062
31.5255
31.175
30.474
31.3502
33.1027
30.474
30.9997
29.9482
29.9482
29.2472
37.4839
32.2265
32.0512
32.2265
31.3502
30.2987
32.0512
33.1977
33.5482
34.074
32.4967
23.7343
31.971
29.5175
32.4967
29.167
25.8373
31.6205
32.1462
30.9195
18.4768
30.2185
33.7235
31.7957
34.7749
31.971
32.1462
33.8987
30.7442
31.7957
31.7957
29.868
30.9195
31.7957
31.6205
29.868
28.2907
30.9195
29.167
31.6205
29.5175
30.9195
27.2392
30.0432
33.8987
32.4967
31.7957
31.4452
31.4452
29.6927
30.3937
31.0947
32.4967
31.0947
30.569
30.3937
32.1462
31.7957
31.4452
28.8165
28.9917
29.5175

## Sheet: Figure 2i
HC030301	Vehicle	TRPA1
-1.42615	-8.99303	-9.75011
-1.36512	-7.28404	-12.1915
-1.60926	-9.35924	-11.6422
-13.8331	-8.99303	-9.68907
-10.7814	-8.80992	-12.3136
-9.74377	-9.42027	-11.7643
-6.81408	-17.9042	-13.046
-3.45715	-7.46715	-11.4591
-3.64025	-7.77232	-12.1305
-1.38377	-9.23717	-11.0929
	-18.3314	-9.13976
	-9.05406	-12.4357
	-30.3553	-10.4825
	-9.17613	-10.9708
	-31.3319	-11.0318
	-22.3597	-10.9708
	-24.618	-11.337
	-7.83336	-10.9708
	-22.0545	-11.5201
	-9.17613	-11.7643
	-7.34508	-11.215
	-32.0643	-11.7032
	-11.1903	-11.0318
	-14.7914	-11.4591
	-18.9418	-11.0318
	-9.17613	-11.0929
	-10.5189	-11.7643
	-14.6083	-11.337
	-9.2982	-10.1163
	-8.38267	-11.3981
	-7.89439	-11.0929
	-7.34508	-9.567
	-7.40611	-11.0929
	-26.8153	-9.20079
	-7.89439	-10.4825
	-22.1766	-18.234
	-7.40611	-11.5201
	-30.9046	-10.0553
	-34.0785	-4.67156
	-13.9979	-14.193
	-7.95543	-13.8879
	-18.3924	-10.9582
	-8.32164	-14.132
	-9.35924	-13.3386
	-22.1766	-13.6437
	-9.60338	-13.7658
	-24.6791	-13.0944
	-7.89439	-14.132
	-18.3924	-13.8268
	-21.5663	-13.2775
	-23.5194	-8.02849
	-24.0077	-8.69537
	-21.6883	-8.51226
	-25.2894	-6.32426
	-8.32164	-8.6436
	-22.5428	-7.7891
	-34.2616	-16.5782
	-9.2982	-8.33842
	-8.87096	-8.27738
	-8.74889	-9.07084
	-8.50474	-8.94877
	-7.77232	-8.09428
	-7.77232	-8.8267
	-7.16197	-8.8267
	-9.2982	-8.52153
	-8.50474	-9.31498
	-21.8714	-9.49809
	-18.3924	-6.99565
	-7.71129	-8.6436
	-25.7167	-24.6958
	-11.8006	-33.668
	-7.77232	-12.6109
	-11.1293	-12.3057
	-16.5003	-13.9537
	-7.40611	-12.1836
	-7.10094	-9.37602
	-9.60338	-11.8174
	-8.13853	-13.5264
	-10.2748	-23.8414
	-11.8006	-12.9161
	-22.909	-13.0381
	-8.68785	-12.0005
	-27.7919	-12.4278
	-8.0775	-10.7798
	-21.9325	-12.3057
	-9.1151	-34.8277
	-45.37	-13.4654
	-23.0921	-12.855
	-9.72545	-12.4888
	-7.58922	-13.3433
	-9.35924	-14.0147
	-16.5003	-13.0992
	-18.5145	-13.6485
	-8.80992	-13.0381
	-7.10094	-12.4888
	-7.46715	-13.2823
	-22.3597	-12.3057
	-8.13853	-22.5596
	-33.4071	-11.8785
	-22.5428	-24.3907
	-26.9984	-13.7095
	-7.22301	-13.5874
	-8.01646	-13.4654
	-22.7259	-13.0992
	-9.17613	-10.6578
	-22.0545	-26.649
	-7.34508	-13.7705
	-10.8851	-13.5874
	-8.2606	-13.0992
	-7.40611	-13.7095
	-9.66441	-12.1226
	-34.7499	-13.1602
	-9.35924	-16.8833
	-46.4076	-8.3475
	-9.60338	-8.5306
	-7.95543	-9.44613
	-8.0775	-9.93441
	-19.369	-8.46957
	-31.2098	-5.90609
	-31.2709	-8.77474
	-14.6693	-4.92953
	-23.4584	-9.69027
	-21.6273	-8.3475
	-18.6366	-5.60092
	-23.6415	-8.5306
	-22.2377	-9.26303
	-30.5995	-8.89681
	-7.89439	-8.46957
	-7.89439	-9.81234
	-8.93199	-9.87338
	-14.12	-8.16439
	-41.2806	-8.04232
	-8.50474	-6.88265
	-26.1439	-5.35678
	-11.8006	-6.33334
	-8.93199	-6.94369
	-7.95543	-4.38021
	-8.32164	-5.84506
	-9.23717	-7.37094
	-9.05406	-5.35678
	-9.23717	-7.43197
	-8.87096	-7.43197
	-8.99303	-6.82162
	-9.60338	-8.46957
	-9.72545	-5.78402
	-9.05406	-6.2723
	-7.89439	-7.12679
	-7.83336	-6.94369
	-9.42027	-6.63851
	-8.32164	-5.96713
	-8.38267	-6.21127
	-29.2567	-7.3099
	-9.54234	-6.39437
	-15.7679	-6.0892
	-16.6224	-4.99056
	-27.975	-7.73715
	-10.3968	-8.89681
	-7.89439	-8.10336
	-8.19957	-9.26303
	-7.95543	-5.90609
	-9.60338	-7.73715
	-8.44371	-6.94369
	-25.0453	-5.41781
	-8.80992	-6.51644
	-8.13853	-7.06576
	-8.74889	-2.13535
	-7.89439	-10.192
	-18.3314	-10.131
	-7.65025	-9.03232
	-17.1107	-1.7081
	-8.62681	-1.89121
	-21.078	-1.7081
	-49.3983	-5.24814
	-7.65025	-11.1113
	-8.93199	-10.0737
	-7.83336	-2.38328
	-8.56578	-12.0268
	-20.8338	-12.0879
	-8.13853	-12.0879
	-7.10094	-12.4541
	-13.3876	-11.6606
	-9.60338	-22.4638
	-9.42027	-11.9048
	-9.54234	-12.332
	-20.1625	-13.0034
	-9.48131	-11.7217
	-7.89439	-21.9145
	-12.8993	-2.81053
	-10.5189	-12.6982
	-7.89439	-11.5386
	-10.702	-12.0879
	-9.42027	-11.7827
	-34.1395	-11.4165
	-13.1434	-11.7217
	-17.2328	-10.8061
	-9.72545	-2.74949
	-31.0267	-7.8668
	-9.60338	-10.9796
	-7.46715	-11.1017
	-8.44371	-12.8106
	-8.2606	-10.1251
	-20.3456	-10.9186
	-7.65025	-11.1627
	-7.65025	-11.0406
	-8.50474	-7.68369
	-18.6366	-10.9796
	-9.84752	-10.8575
	-22.9701	-10.6134
	-8.32164	-10.9186
	-7.95543	-11.5289
	-7.34508	-10.6134
	-8.2606	-10.7965
	-21.2001	-10.4303
	-7.52818	-10.4303
	-8.44371	-10.1861
	-10.0306	-13.0548
	-23.4584	-11.2237
	-9.05406	-11.1627
	-20.8338	-11.2237
	-29.0736	-10.9186
	-23.8246	-10.5523
	-23.9466	-11.1627
	-29.9891	-11.562
	-9.90855	-11.6841
	-7.83336	-11.8672
	-19.7962	-11.3179
	-31.7591	-8.26609
	-9.23717	-11.1347
	-7.52818	-10.2803
	-13.5096	-11.3179
	-36.8861	-10.1582
	-24.4349	-8.99851
	-7.52818	-11.0127
	-20.8949	-11.1958
	-15.89	-10.7685
	-18.5145	-6.43504
	-9.05406	-10.5244
	-20.4676	-11.7451
	-9.23717	-11.0737
	-8.87096	-12.1113
	-8.62681	-11.1347
	-8.87096	-11.1958
	-8.74889	-11.8061
	-8.19957	-10.7075
	-15.1576	-11.0737
	-7.484	-11.0737
	-8.15539	-10.4023
	-13.1603	-10.7685
	-9.13195	-11.0737
	-13.8317	-11.0127
	-14.6862	-10.4023
	-11.7565	-9.85301
	-11.4513	-10.7685
	-8.70471	-10.1582
	-8.46056	-11.0127
	-9.25402	-10.2803
	-9.68127	-10.7685
	-9.07092	-9.4868
	-20.6676	-10.4634
	-12.4889	-11.8061
	-9.86437	-11.3179
	-12.0006	-11.0737
	-18.4093	-10.9516
	-7.54504	-10.9516
	-9.00988	-10.3413
	-11.8785	-10.5854
	-7.91125	-10.8296
	-15.4186	-11.3179
	-14.6251	-10.8296
	-22.8038	-10.6465
	-18.8976	-10.5854
	-8.03332	-11.1958
	-14.0148	-11.0737
	-9.37609	-10.9516
	-9.37609	-10.0361
	-11.7565	-10.0971
	-8.88781	-10.2803
	-8.21642
	-8.88781
	-10.1695
	-8.15539
	-9.92541
	-9.31506
	-11.6954
	-9.86437
	-8.64367
	-27.8697
	-12.1227
	-10.2306
	-14.6862
	-10.5968
	-19.5079
	-16.7003
	-9.62023
	-8.15539
	-18.6534
	-7.3009
	-16.3341
	-13.7706
	-10.3527
	-11.6954
	-19.3859
	-23.17
	-9.49816
	-9.25402
	-14.0148
	-10.2916
	-18.4093
	-9.5592
	-14.2589
	-7.60607
	-10.1085
	-10.5968
	-10.2916
	-7.54504
	-10.3527
	-19.9352
	-8.70471
	-7.91125
	-7.85021
	-9.19299
	-17.7379
	-10.2306
	-7.66711
	-8.39953
	-14.381
	-15.5406
	-9.86437
	-12.9772
	-8.39953
	-14.2589
	-8.58263
	-9.37609
	-7.17883
	-11.1461
	-15.0524
	-7.17883
	-9.13195
	-9.43713
	-9.7423
	-8.94885
	-12.5499
	-7.54504
	-24.2076
	-10.7189
	-12.3058
	-14.9913
	-8.03332
	-8.64367
	-7.23986
	-10.8409
	-8.03332
	-24.3907
	-13.1603
	-9.80334
	-8.15539
	-8.58263
	-24.818
	-15.5406
	-7.97228
	-13.6486
	-8.58263
	-13.2823
	-8.70471
	-9.13195
	-9.07092
	-10.902
	-7.60607
	-11.5123
	-8.94885
	-11.6954
	-7.78918
	-10.7189
	-7.66711
	-20.1793
	-9.98644
	-8.39953
	-9.25402
	-10.0475
	-9.43713
	-7.54504
	-8.27746
	-9.31506
	-7.72814
	-8.03332
	-13.7706
	-17.1276
	-7.42297
	-21.339
	-8.94885
	-9.98644
	-8.58263
	-13.1603
	-13.2823
	-10.0475
	-10.7189
	-9.43713
	-7.78918
	-8.15539
	-8.82678
	-19.3248
	-7.23986
	-12.9161
	-14.1368
	-7.85021
	-8.15539
	-18.4093
	-19.2028
	-7.91125
	-12.0006
	-9.92541
	-10.1085
	-15.6627
	-17.1886
	-11.3292
	-7.23986
	-7.36193
	-14.0758
	-9.7423
	-16.8224
	-15.9069
	-11.2682
	-8.64367
	-17.6158
	-15.0524
	-18.7755
	-16.2731
	-11.5123
	-17.6158
	-9.37609
	-7.72814
	-9.92541
	-8.33849
	-9.5592
	-13.0382
	-10.4747
	-7.72814
	-18.8976
	-13.0992
	-7.85021
	-11.4513
	-8.58263
	-7.54504
	-7.42297
	-15.7237
	-7.36193
	-11.3903
	-13.7706
	-12.1227
	-11.6954
	-8.70471
	-9.00988
	-7.91125
	-7.91125
	-24.1466
	-8.70471
	-7.85021
	-7.17883
	-9.49816
	-20.6066
	-9.25402
	-10.902
	-14.5641
	-9.49816
	-11.7565
	-10.3527
	-8.46056
	-9.07092
	-14.442
	-11.4513
	-18.8976
	-11.7565
	-7.97228
	-12.0006
	-11.5734
	-8.94885
	-8.70471
	-8.5216
	-8.88781
	-14.5641
	-14.3199
	-14.381
	-12.9161
	-29.8384
	-17.2652
	-40.8248
	-13.7252
	-22.7584
	-8.4151
	-19.3404
	-22.5142
	-8.53717
	-9.51373
	-20.6221
	-22.8194
	-8.47613
	-41.5572
	-21.2325
	-8.78131
	-10.5513
	-24.7725
	-11.2227
	-8.35406
	-8.53717
	-10.2462
	-14.0914
	-8.90338
	-9.08648
	-8.78131
	-9.02545
	-16.4107
	-34.7823
	-10.7955
	-9.14752
	-8.72027
	-8.78131
	-8.65924
	-37.4068
	-8.90338
	-8.4151
	-21.1714
	-8.90338
	-22.6363
	-8.47613
	-31.3643
	-10.063
	-9.39166
	-10.3072
	-8.4151
	-9.20855
	-10.4903
	-20.378
	-22.5142
	-10.7955
	-33.0123
	-9.45269
	-9.45269
	-21.5987
	-8.78131
	-9.39166
	-8.35406
	-31.0591
	-8.78131
	-9.6358
	-8.65924
	-14.4576
	-22.6973
	-19.8897
	-20.5001
	-48.3321
	-32.0967
	-21.7208
	-21.2325
	-9.14752
	-8.90338
	-22.148
	-9.69683
	-8.96441
	-8.53717
	-8.4151
	-14.2745
	-36.2471
	-22.8194
	-9.69683
	-21.4156
	-21.1714
	-40.5196
	-9.51373
	-9.14752
	-9.02545
	-8.65924
	-10.3682
	-39.0547
	-38.9327
	-22.9415
	-8.78131
	-10.1241
	-21.5377
	-8.90338
	-22.3921
	-9.14752
	-40.7637
	-20.0728
	-8.84234
	-57.7315
	-21.4766
	-17.3262
	-8.53717
	-35.3926
	-21.9039
	-14.4576
	-8.4151
	-16.2276
	-24.2232
	-8.47613
	-8.90338
	-8.72027
	-10.2462
	-9.69683
	-27.1529
	-8.84234
	-8.47613
	-10.3072
	-8.4151
	-9.94097
	-8.96441
	-9.20855
	-46.6841
	-8.65924
	-9.02545
	-8.35406
	-9.33062
	-36.2471
	-11.5889
	-32.0967
	-8.72027
	-46.0738
	-8.4151
	-8.72027
	-9.51373
	-8.35406
	-9.45269
	-8.84234
	-20.2559
	-9.39166
	-9.39166
	-14.8238
	-9.94097
	-9.94097
	-10.1241
	-35.2706
	-17.2652
	-10.7344
	-8.5982
	-10.1241
	-9.6358
	-9.6358
	-32.4629
	-20.3169
	-10.3682
	-9.14752
	-9.39166
	-21.4156
	-9.8189
	-55.2291
	-48.3931
	-52.0552
	-21.4156
	-8.53717
	-8.65924
	-10.6124
	-9.14752
	-24.1011
	-8.4151
	-8.4151
	-9.26959
	-9.69683
	-36.2471
	-23.0025
	-9.14752
	-9.57476
	-23.2466
	-34.4161
	-15.6172
	-9.20855
	-8.5982
	-9.14752
	-9.26959
	-21.5987
	-8.84234
	-36.9185
	-19.0352
	-19.0962
	-32.646
	-21.3545

## Sheet: Figure 2j
hsTRPA1	hsTRPA1+ HC030301
12	1
10	0
2	0
6	0
51	2
46	0
45	1
49	19
47	1
42	0
19	4
18	5
18	3
23	2
22	0
31	0
32	0
37	0
	0
	0
	1
	0
	0
	0
	0
	0

## Sheet: Figure 3b
Δ 1ANK	Δ(1-61) N-tip	Δ(1-25) N-tip	WT
0.72281	0.0399303	0.0258024	-0.0115154
1.06367	0.0347605	0.0513035	0.0840639			Table Analyzed	selections mutants -ultrasound
1.06429	0.0343174	0.0258139	0.117735			Data sets analyzed	A, C-E
0.075232	0.0317447	0.0479764	0.18109
0.0110049	0.0385687	0.0130571	0.161717			ANOVA summary
0.0690139	0.0482732	0.0542393	0.14685			F	40.16
1.13328	0.0326697	0.0650116	0.232359			P value	<0.0001
0.0136763	0.0328265	0.181741	0.251425			P value summary	****
0.0282405	0.0360629	0.151997	0.21168			Significant diff. among means (P < 0.05)?	Yes
2.66964	0.0288414	0.21954	0.1399			R squared	0.1071
3.4638	0.0281852	0.161032	0.146083
-0.0155348	0.0255047	0.0890147	1.9621			Brown-Forsythe test
0.0482565	0.0287454	0.0599572	0.195178			F (DFn, DFd)	41.10 (3, 1004)
-0.229081	0.0315021	0.0504416	0.337372			P value	<0.0001
-0.0133496	0.0335787	0.053052	0.167114			P value summary	****
0.00877864	0.0283363	0.0624508	0.117341			Are SDs significantly different (P < 0.05)?	Yes
0.00306765	0.0275757	0.0489576	0.109895
0.00831673	0.0270067	0.0382753	0.172482			Bartlett's test
0.0205602	0.0297951	0.0432002	0.127691			Bartlett's statistic (corrected)	1541
0.157349	0.0220789	0.0387269	0.176845			P value	<0.0001
0.0237282	0.0234728	0.0337541	0.217755			P value summary	****
0.0130285	0.0215491	0.0365827	0.079749			Are SDs significantly different (P < 0.05)?	Yes
0.0167195	0.0275089	0.0348477	0.0978842
1.34518	0.0545872	0.048113	0.28488			ANOVA table	SS	DF	MS	F (DFn, DFd)	P value
0.0122437	0.0956525	0.0421245	0.165475			Treatment (between columns)	44.92	3	14.97	F (3, 1004) = 40.16	P<0.0001
0.0195709	0.0414852	0.377971	-0.0241851			Residual (within columns)	374.3	1004	0.3728
0.489585	0.0684781	0.0612957	0.0674921			Total	419.2	1007
0.85843	0.081553	0.0513702	0.20677
0.353997	0.0395416	0.0704105	0.246442			Data summary
0.117316	0.0449221	0.0612339	0.114305			Number of treatments (columns)	4
0.980784	0.0364372	0.0700134	0.226806			Number of values (total)	1008
0.525238	0.0404584	0.0416526	0.0854472
0.050217	0.0356198	0.0756272	0.0951209
0.0805881	0.0243985	0.0667862	0.0836566
1.36495	0.0381832	0.0795211	0.226094
0.230311	0.0462312	0.0670435	0.201383
0.176577	0.0443776	0.0629052	0.267031
0.187658	0.0427358	0.0759785	0.222429
1.90136	0.0961316	0.0778896	0.0533814
0.313958	0.121619	0.0524039	0.202496
0.487612	0.0957922	0.0926048	0.338556
0.0858911	0.100729	0.0724061	0.332604
0.0608704	0.0616343	0.0745017	0.323778
0.0268944	0.0324229	0.092655	-0.0500997
0.00568082	0.0692866	0.0519501	0.0165976
0.0120995	0.0414114	0.0634288	-0.0371736
0.567684	0.0337506	0.0819478	-0.0511663
0.0359569	0.0720401	0.0753301	-0.0398183
0.0202374	0.0549541	0.0952185	0.540172
0.0159691	0.165323	0.0938138	0.20775
0.16993	0.148855	0.117638	-0.050901
0.129328	0.121541	0.102613	-0.0508109
0.119161	0.0593829	0.069603	0.338027
0.117531	0.193117	0.0464525	-0.0602714
0.22139	0.0337792	0.0625008	-0.0684459
0.0626928	0.0365177	0.0614611	-0.0372449
0.279959	0.0411823	0.049372	-0.0313805
0.105807	0.0227925	0.105898	-0.0669714
2.20509	0.0279717	0.0300136	-0.0540369
0.0121755	0.039072	0.13744	-0.0434711
-0.0169175	0.0475306	0.0527322	-0.088086
0.0907961	0.0406702	0.266733	0.104558
0.146294	0.0336752	0.114956	-0.0767964
0.138916	0.0327273	0.101017	-0.0970718
-0.0175458	0.0108524	0.148964	-0.0868554
-0.0033405	0.240119	0.238419	-0.0533678
0.0146828	0.0396717	0.148996	0.73198
1.22835	0.0310052	0.178494	-0.0394835
0.019778	0.233893	0.0241505	0.0129237
0.00555387	0.188018	0.121358	0.909098
1.27779	0.0262216	0.092925	-0.0233836
-0.0105483	0.0319024	0.0709995	0.327277
-0.0084015	0.0605761	0.119091	-0.0268347
0.00204396	0.0506919	0.104811	-0.0687984
-0.0245142	0.0398831	0.108618	-0.037764
-0.0238891	0.0757916	0.166051	1.21807
0.0504562	0.0775841	0.102524	0.0107279
0.0214792	0.0395261	0.0905743	-0.0059242
2.4602	0.0468917	0.216247	-0.0710156
2.68691	0.0601176	0.292084	-0.061623
0.966843	0.0404381	0.0748912	0.0184851
2.793	0.0561882	0.0676846	-0.0584661
0.191196	0.0439891	0.0687112	0.00975257
0.0186795	0.0467966	0.0696617	0.0747964
0.0158016	0.0635702	0.0803919	0.82739
0.0980285	0.0514652	0.0670249	1.30925
2.19873	0.0513745	0.101584	1.34737
0.0117577	0.0380175	0.197576	0.603925
0.028553	0.0491238	0.368816	1.23122
0.484953	0.0360557	0.365366	0.288388
0.136935	0.052081	0.352626	1.60037
3.76021	0.0591505	0.304246	1.40015
5.634	0.0512447	0.266774	1.45653
0.85472	0	0.23056	1.5424
0.364991	0.0450066	0.209092	1.66948
0.0311073	0.0208865	0.148483	2.26675
1.66479	0.019757	0.339489	1.06678
0.0705396	0.019357	0.156356	3.20414
0.00804639	0.0331456	0.0680948	5.28251
0.206247	0.0262753	0.0623227	5.17198
1.35315	-0.302026	0.0619067	0.571382
0.0968094	-0.384645	0.0674436	0.0858619
2.38396	-0.0227055	0.0587606	0.0427188
0.258612	0.0227562	0.0688189	2.36658
-0.235134	0.0192102	0.0670992	2.88241
-0.0037604	0.0360027	0.067078	3.82901
0.0185687	0.0175267	0.238941	0.290997
-0.0037784	0.0203981	0.305393	3.36208
0.00342384	0.0226945	0.175053	1.14088
0.00083616	0.0267848	0.118118	2.5308
-0.0145195	0.0279082	0.128104	1.16336
0.134734	0.061298	0.0799513	1.37487
-0.0232633	0.0555705	0.0853299	0.46872
-0.0086957	0.0007866	0.0685056	2.83046
-0.0197329	0.0429877	0.0660248	1.6022
-0.0102702	0.0846723	0.069866	2.67233
1.51389	0.0769871	0.0677688	0.0215947
0.0897466	0.051657	0.0619719	0.0441878
-0.006497	0.120289	0.0616763	0.0628867
0.106249	0.136563	0.0684109	0.0404292
0.172465	0.179703	0.0881121	0.317577
0.0337071	0.106715	0.0734817	0.207988
0.0199082	0.163987	0.071879	0.315213
0.0008397	0.0891743	0.664044	0.0262261
-0.0241636	0.14861	0.373219	3.52775
1.00287	0.169651	0.269416	0.19362
-0.0122179	0.0672619	0.422098	3.77104
0.123236	0.0363866	0.487418	2.94839
2.12347	-0.0724317	0.197375	2.5064
2.36644	0.28795	0.084445	1.53837
0.63643	0.18583	-0.00570333	1.34234
0.172929	0.0353946	0.162771	2.32484
-0.0109948	0.039214	0.362467	3.059
-0.0976369	0.0417648	0.310284	3.51023
0.160674	-0.0373604	0.211242	2.49859
0.016394	0.098186	0.0942446	1.95221
0.0505376	0.146595	0.0637705	0.706614
0.00020441	0.0167909	0.0132876	3.87603
	0.0091765	0.0861151	2.90087
	0.0143492	0.0586218	0.393508
	0.148654	0.0221474	2.20708
	0.0246881	0.0681772	1.59074
	0.0519432	0.0327729	1.14541
	0.147915	-0.00137244	1.84802
	0.0166118	0.00455676	2.07434
	0.0530567	0.018335	1.96109
	0.11417	0.00374588	3.12136
	0.0203485	0.0027287	0.208247
	0.11063	0.0128162	0.160258
	-0.0144244	-0.00359789	1.1688
	0.0106417	-0.00370006	2.35536
	0.176637	-0.00958807	1.34661
	0.0492368	-0.00332225	1.54787
	0.00834262	-0.00140216	2.03051
	0.169154	-0.00494896	-0.0103004
	0.00295578	0.056402	0.00604249
	-0.262042	-0.000479954	0.00307748
	0.0361502	-0.00340434	-0.0405522
	0.0132156	-0.00359841	0.0287383
	-0.0290187	-0.000433587	0.440051
	0.0049862	0.00342301	0.0260923
	0.0186686	0.00202879	0.213645
	0.014546	0.00111147	-0.000110719
	0.0709325	-0.00666492	0.159223
	-0.408529	-0.00345768	0.128301
	-0.5426	-0.00520649	0.536052
	-0.406541	-0.00292255	0.432486
	-0.292273	0.00481065	0.149275
	-0.2484	0.0408819	0.517184
	-0.267951	-0.00239141	0.15844
	0.116734	0.0421953	0.123443
	0.0315417	-0.0067964	0.676958
	-0.25192		0.234324
	-0.240036		0.0490748
	-0.259887		0.203353
	-0.264379		0.218328
	-0.285025		0.529487
	0.167911		0.446363
	-0.129476		0.0653581
	-0.285024		0.0650912
	-0.346984		0.0949143
	-0.240676		0.74239
	0.162204		0.753758
	0.193508		0.509165
	-0.221826		0.648122
	0.0166657		0.578635
	0.119244		0.0995296
	-0.36872		0.106464
	-0.195235		0.519661
	-0.172628		0.327098
	0.0870666		0.289556
	-0.384246		0.021039
	-0.0484478		0.677726
	0.0327395		0.558974
	0.0426116		0.748222
	0.0305028		0.0229594
	0.0446608		0.0550229
	0.0130642		0.0986186
	0.0300018		0.4565
	0.0346532		0.180852
	0.0319487		0.33632
	-0.00254578		0.764869
	-0.00164809		0.665925
	-0.00245826		0.194192
	0.0393093		0.066887
	0.0397837		0.0625413
	0.0380072		0.535647
	0.0468061		0.490533
	0.108542		0.701024
	0.0331795		0.426022
	0.0783932		0.673781
	0.0801445		0.603737
	0.110716		0.518601
	0.0569139		0.634825
	0.0293021		0.0723036
	-0.154672		0.667427
	0.0309819		0.730476
	0.0432953		0.629369
	0.0771418		0.58471
	0.0366025		0.247751
	0.162383		0.00788115
	0.145393		0.00408176
	0.00612753		0.0137957
	-0.167355		0.118085
	-0.176115		-0.00122268
	0.117525		0.00205337
	0.101642		0.00742889
	0.0686098		0.272824
	0.130613		0.0303643
	0.0974992		0.184338
	0.112006		0.0619891
	0.0795674		0.243187
	0.0224819		-0.00319179
	0.0547305		-2.56734e-05
	-0.101049		-0.00861281
	0.0717635		0.000831824
	0.0880366		0.00650464
	0.0691772		0.00942157
	0.0415744		-0.0122718
	-0.0683256		-0.0516438
	-0.0707092		-0.0123133
	0.0871702		0.130577
	0.0627788		0.00577637
	-0.012466		-0.00303843
	0.0674043		0.316711
	0.0436754		0.0325455
	0.127221		0.425293
	0.115005		0.00582253
	0.103711		-0.0368832
	-0.0737734		0.0197157
	0.115718		-0.00453227
	0.186193		0.00886161
	0.169519		0.0195361
	0.175859		0.0691235
	0.163973		-0.00941259
	0.054782		0.0249216
	0.115512		-0.00244137
	0.0400082		-0.00183205
	-0.178673		0.00326777
	0.0434612		0.647979
	0.0450408		0.639235
	0.0431937		0.113278
	0.0941368		0.107705
	0.0365478		0.124971
	0.0380409		0.0774505
	-0.080821		-0.234206
	0.0337244		-0.00325381
	0.0156654		0.0173386
	0.0447107		0.00630189
	0.0117104		0.00928226
	0.00986758		0.255163
	0.0132872		0.0119381
	0.0252338		0.0240018
	0.0266057		0.0434093
	0.0396526		0.000372423
	0.0246452		0.0321712
	0.0146091		0.0239635
	0.0293831		0.0197343
	0.0555453		0.00989854
	0.0376466		0.0676942
	0.00853153		0.0608524
	0.0789477		-0.0027339
	0.0714197		0.00601224
	0.0272331		0.0208941
	0.0153486		0.0175103
	0.0474862		0.00471942
	0.0640245		0.0192782
	0.0499655		0.00279644
	0.0747699		-0.00397499
	0.012012		0.0964593
	0.0285303		0.12692
	0.0315113		0.0205139
	0.0183983		0.0036747
	0.0166691		0.0167358
	0.0380856		0.0244262
	0.017928		0.0379819
	0.0311468		0.00481143
	0.0380982		-0.0215196
	0.0245358		0.00568572
	0.047483		-0.00112767
	0.0144499		0.0191496
	0.0127748		-0.00494115
	0.022424		0.0197135
	0.0150052		0.0104033
	0.00221402		0.0160251
	-0.0842522		0.00527171
	0.0151787		0.00447369
	0.0265941		0.0112605
	0.0182014		0.0132323
	0.0847267		0.0273073
	0.180132		0.00143924
	0.0890164		0.294138
	0.111461		0.12411
	0.133109		0.0212746
	0.115518		0.0134482
	0.121382		0.0105892
	0.108518		-0.0103624
	0.0593084		0.0143921
	0.0620971		0.0347836
	0.0936253		-0.0122298
	0.0604153		0.00682441
	0.0766929		-0.0109821
	0.0960701		0.00191246
	0.109437		0.0427326
	0.0999355		0.00886412
	0.0899369		0.0160054
	0.104754		0.0642875
	0.0865772		0.0350833
	0.0619943		0.0558145
	0.0539352		0.0719739
	0.0758121
	0.0808958
	0.105235
	0.0959972
	0.077239
	0.102944
	0.101734
	0.0822278
	0.0431417
	0.0391618
	0.0558078
	0.0695313
	0.0411711
	0.0369384
	0.037839
	0.048429
	0.0434679
	0.0474988
	0.0470968
	0.0559985
	0.0458023
	0.0469499
	0.0652299
	0.0726814
	0.0593255
	0.121386
	0.0879163
	0.0888608
	-0.196991
	0.0346439
	0.0336683
	0.0377855
	0.0646318
	0.212734
	0.0703856
	0.0512687
	0.0729359

## Sheet: Figure 3c
Δ 1ANK	Δ(1-61) N-tip	Δ(1-25) N-tip	WT
1.77568	0.902833	0.901675	1.0218			Table Analyzed	selection mutants -AITC						Number of families	1
2.2929	1.4828	0.0788805	0.699927			Data sets analyzed	A, C-E						Number of comparisons per family	6
1.67693	0.838208	1.71514	0.752589										Alpha	0.05
1.69455	1.62896	0.238424	0.661969			ANOVA summary
1.19235	0.309945	1.16968	1.20828			F	7.174						Tukey's multiple comparisons test	Mean Diff.	95.00% CI of diff.	Below threshold?	Summary	Adjusted P Value
3.71234	1.33754	0.6908	1.30951			P value	0.0001						Δ 1ANK vs. Δ(1-61) N-tip	-0.5847	-1.079 to -0.09039	Yes	*	0.0129	A-C
3.97154	1.51356	0.40393	0.240944			P value summary	***						Δ 1ANK vs. Δ(1-25) N-tip	-0.3866	-0.8620 to 0.08877	No	ns	0.1555	A-D
3.44686	1.73751	0.532879	1.10926			Significant diff. among means (P < 0.05)?	Yes						Δ 1ANK vs. WT	0.002359	-0.5159 to 0.5206	No	ns	>0.9999	A-E
2.96787	3.21952	0.370903	0.601262			R squared	0.04788						Δ(1-61) N-tip vs. Δ(1-25) N-tip	0.1981	-0.1046 to 0.5007	No	ns	0.3314	C-D
2.15046	2.27528	1.72643	0.862011										Δ(1-61) N-tip vs. WT	0.587	0.2207 to 0.9534	Yes	***	0.0003	C-E
3.20668	2.857	1.62481	0.869354			Brown-Forsythe test							Δ(1-25) N-tip vs. WT	0.389	0.04852 to 0.7294	Yes	*	0.0178	D-E
3.37009	1.69919	1.99251	1.75217			F (DFn, DFd)	7.186 (3, 428)
4.0246	1.2222	1.29513	0.613974			P value	0.0001						Test details	Mean 1	Mean 2	Mean Diff.	SE of diff.	n1	n2	q	DF
2.67534	1.65877	0.518592	2.58373			P value summary	***						Δ 1ANK vs. Δ(1-61) N-tip	1.438	2.023	-0.5847	0.1916	36	124	4.315	428
1.35782	2.22727	0.758865	1.04339			Are SDs significantly different (P < 0.05)?	Yes						Δ 1ANK vs. Δ(1-25) N-tip	1.438	1.824	-0.3866	0.1843	36	186	2.966	428
0.22562	1.57024	1.13841	0.577928										Δ 1ANK vs. WT	1.438	1.436	0.002359	0.2009	36	86	0.0166	428
0.309351	1.71231	5.84768	1.80901			Bartlett's test							Δ(1-61) N-tip vs. Δ(1-25) N-tip	2.023	1.824	0.1981	0.1174	124	186	2.387	428
0.0850861	2.18313	2.85461	1.49096			Bartlett's statistic (corrected)	21.35						Δ(1-61) N-tip vs. WT	2.023	1.436	0.587	0.142	124	86	5.844	428
0.0893415	0.35723	2.86531	1.62547			P value	<0.0001						Δ(1-25) N-tip vs. WT	1.824	1.436	0.389	0.132	186	86	4.167	428
0.16489	0.704376	2.36138	0.636553			P value summary	****
5.18307	1.97916	3.7585	1.4433			Are SDs significantly different (P < 0.05)?	Yes
0.0472621	2.08003	0.434135	2.19044
0.0382029	1.74656	4.20408	1.75171			ANOVA table	SS	DF	MS	F (DFn, DFd)	P value
0.156576	2.04117	2.28041	1.01539			Treatment (between columns)	22.05	3	7.351	F (3, 428) = 7.174	P=0.0001
0.170012	2.76643	3.15356	2.33562			Residual (within columns)	438.5	428	1.025
0.827919	1.58746	1.21371	0.0997624			Total	460.6	431
0.0902657	3.85148	3.0869	0.114883
0.0412654	3.21735	2.03232	0.817951			Data summary
0.0906837	1.59168	4.15804	0.205565			Number of treatments (columns)	4
2.66004	2.4771	0.274912	0.665021			Number of values (total)	432
0.167708	1.92054	0.233475	1.34173
0.505646	3.60741	0.62141	1.70953
0.329541	1.40707	0.0848151	1.55742
0	0.65628	0.229757	0.502307
0.599051	0.806992	0.67996	1.67222
0.466323	0.689166	0.455637	1.21607
	0.942075	1.53273	0.465893
	1.00896	1.01821	1.18324
	3.00421	0.226128	0.887836
	0.696158	0.996876	1.217
	0.853685	1.95754	1.06944
	1.92293	0.653379	1.00372
	0.542169	1.28862	0.585214
	1.24119	0.389063	1.60413
	0.977155	0.674017	2.1051
	0.624017	0.616748	0.674436
	0.922957	0.89413	2.00272
	1.72539	0.739608	2.17223
	1.69134	1.98638	2.83122
	0.576252	1.29917	1.81914
	0.995434	0.357214	1.16927
	1.01246	1.41274	2.09985
	3.80707	1.17756	2.08609
	0.938189	3.24873	1.10139
	1.57166	2.44929	0.871425
	3.27555	3.91755	1.93457
	1.26542	3.83966	1.08441
	3.20673	2.23189	1.42287
	1.47813	1.06512	0.704981
	4.27626	1.36218	1.00972
	3.93198	1.03596	2.08698
	3.65953	0.927095	2.23785
	1.17464	2.26821	0.242845
	1.22656	3.95187	1.70807
	1.14684	3.25795	1.70941
	0.364642	1.24433	0.791618
	2.55921	1.36133	1.93574
	3.26983	0.863938	1.52418
	4.51895	1.62483	0.834917
	2.5119	3.22969	0.950715
	3.00735	1.52554	1.85446
	3.95381	1.78122	3.38246
	1.90464	1.25324	3.68231
	1.56991	1.28738	2.00498
	2.71154	1.9675	1.89183
	2.25165	2.22766	0.413635
	1.76076	1.05888	1.63859
	1.08989	0.984098	1.58039
	0.264072	1.03716	2.58025
	1.24029	1.34377	2.09362
	1.79144	2.39238	3.57803
	0.925959	2.60527	3.33384
	1.65083	1.76494	0.88618
	2.49582	1.71539	2.91429
	2.65507	1.14898	1.15246
	2.36806	2.4733	3.23069
	2.28854	2.20099
	3.42951	1.02543
	3.72044	1.50798
	2.70426	0.912797
	0.875901	1.76171
	2.56066	1.62283
	1.55934	2.0307
	3.21013	1.8211
	3.24165	2.1439
	2.466	2.56397
	2.86817	3.48341
	1.58238	2.46177
	2.08487	2.74531
	3.11067	2.38739
	1.87738	3.38737
	2.32133	3.45502
	2.32071	3.47276
	2.62684	1.9703
	3.08605	1.83517
	2.82876	1.8853
	2.21399	1.98678
	2.42822	2.39761
	1.38899	1.89351
	1.50021	1.77152
	2.34412	1.81587
	2.2003	2.43279
	2.45833	2.1892
	2.30513	1.47643
	4.79862	1.93959
	1.60403	0.897974
	2.3375	3.80949
	2.31135	4.26024
	1.64827	4.60563
	1.43178	1.68238
	1.38005	1.52855
	2.77007	2.47122
	3.14435	1.93489
	3.34249	2.38096
		2.26534
		2.30669
		2.56971
		2.18333
		2.05837
		1.97322
		1.71304
		1.15901
		2.44865
		1.09695
		1.06617
		1.81487
		1.34625
		0.716246
		1.38191
		1.62989
		1.69844
		0.646148
		0.840791
		2.16804
		1.97674
		0.954388
		3.83194
		1.76532
		0.562421
		0.923631
		1.02849
		0.564829
		1.83394
		2.80152
		2.02481
		1.30153
		1.43567
		1.89188
		1.9047
		3.35434
		3.0786
		2.55428
		3.63653
		2.20828
		2.3547
		1.30925
		2.42358
		2.04472
		1.79138
		1.3545
		2.31531
		2.16543
		2.45374
		2.00917
		1.42959
		1.89718
		2.22326
		0.985381
		1.66732
		2.77852
		1.57327
		1.07769
		1.88671
		1.8679
		3.00899
		2.21641

## Sheet: Figure 3d
hsTRPA1	N-tip a.m	N-tip d.r
0.0570315	0.100241	0.0515059
0.0623802	0.0733607	0.0506447		Table Analyzed	Data 1						Number of families	1
0.0555238	0.0117947	0.0490677		Data sets analyzed	A-C						Number of comparisons per family	3
0.174898	0.0174337	0.0484995									Alpha	0.05
0.0396389	0.0522704	0.0718332		ANOVA summary
0.0536284	0.0236712	0.0641491		F	13.65						Holm-Šídák's multiple comparisons test	Mean Diff.	Below threshold?	Summary	Adjusted P Value
0.0344221	0.0845828	0.0669481		P value	<0.0001						hsTRPA1 vs. N-tip a.m	0.2621	Yes	****	<0.0001	A-B
0.044034	0.0435912	0.0647735		P value summary	****						hsTRPA1 vs. N-tip d.r	0.2578	Yes	****	<0.0001	A-C
0.0467375	0.0183141	0.0747305		Significant diff. among means (P < 0.05)?	Yes						N-tip a.m vs. N-tip d.r	-0.004304	No	ns	0.9493	B-C
0.0511753	0.0714626	0.0833707		R squared	0.06751
0.0538719	0.103927	0.0819397									Test details	Mean 1	Mean 2	Mean Diff.	SE of diff.	n1	n2	t	DF
0.0445796	0.142065	0.0814332		Brown-Forsythe test							hsTRPA1 vs. N-tip a.m	0.3402	0.07806	0.2621	0.05875	174	111	4.462	377
0.0425316	-0.0750822	0.0732085		F (DFn, DFd)	16.89 (2, 377)						hsTRPA1 vs. N-tip d.r	0.3402	0.08237	0.2578	0.06169	174	95	4.179	377
0.01714	-0.012736	0.0591349		P value	<0.0001						N-tip a.m vs. N-tip d.r	0.07806	0.08237	-0.004304	0.0676	111	95	0.06367	377
0.0442	0.0607396	0.0699027		P value summary	****
0.0569202	0.300883	0.0633689		Are SDs significantly different (P < 0.05)?	Yes
0.0500204	0.0335788	0.0561916
0.0374437	0.0432855	0.0727807		Bartlett's test
0.0274618	0.0358317	0.0794825		Bartlett's statistic (corrected)	383.8
0.0509832	0.0345346	0.0818641		P value	<0.0001
0.0544334	0.0371836	0.0746145		P value summary	****
0.0518914	-0.0277713	0.0540547		Are SDs significantly different (P < 0.05)?	Yes
0.0535083	-0.0349164	0.0487231
0.0506291	0.0239735	0.0422513		ANOVA table	SS	DF	MS	F (DFn, DFd)	P value
0.0511435	0.0266149	0.076559		Treatment (between columns)	6.384	2	3.192	F (2, 377) = 13.65	P<0.0001
0.0352539	0.0139745	0.0863883		Residual (within columns)	88.18	377	0.2339
0.627034	-0.045236	0.0196401		Total	94.56	379
0.852026	0.145882	0.0814715
3.71148	0.0450508	0.11297		Data summary
0.0185318	0.0225511	0.0199351		Number of treatments (columns)	3
0.00978081	0.00405993	0.04924		Number of values (total)	380
0.00788287	0.0191832	0.0597492
0.377619	0.00554348	0.0404714
0.500499	0.0429558	0.0551044
0.153754	-0.022029	0.0873786
0.0254402	0.238822	0.0961473
0.0511947	-0.020109	0.0778265
0.190406	0.0268029	0.060208
0.0944608	-0.0252611	0.0711155
0.893953	-0.0260323	0.0401477
0.939896	0.0558153	0.0901889
3.38766	0.0349763	0.0777628
3.81062	0.00105184	0.0961358
-0.104642	-0.00364075	0.106991
-0.110347	-0.00169191	0.0971278
-0.109203	0.00109968	0.105031
-0.0662654	-0.01269	0.0513661
-0.078221	-0.019003	0.04922
-0.0279704	0.116167	0.140738
-0.025903	0.0569031	0.137963
-0.108355	0.218817	0.118456
-0.184235	0.0592949	0.122586
-0.105767	0.0165968	0.0954843
-0.0935791	0.326143	0.0954329
-0.152044	0.0256924	0.140542
-0.117396	0.0024511	0.0772831
-0.0389781	0.0112315	0.083626
0.116845	0.0150762	0.0735649
0.166843	0.0301098	0.0888395
-0.040588	0.0111579	0.0788671
0.0797389	0.0023547	0.0928935
-0.103653	-0.0135866	0.157217
-0.0330912	-9.18005e-05	0.0628581
0.050214	0.029214	-0.172821
0.193814	0.0512261	0.0883906
0.0207319	0.35251	0.257119
-0.001486	0.0537432	0.0593233
0.173774	0.0046788	0.173052
-0.0137497	0.26819	0.104712
0.0215586	0.0343404	0.0382846
0.0373361	0.0507485	0.0563033
-0.0424149	0.0186106	0.0405504
0.0459319	-0.00296499	0.0679154
0.373963	-0.000378734	0.165188
-0.0203734	0.317644	0.0500519
0.3186	0.0149154	0.188876
0.234282	-0.00728529	0.0549754
-0.0858912	0.0486519	0.0854555
-0.0688503	0.012207	0.0590632
-0.0867457	0.0271113	0.101032
-0.00109384	0.0258427	-0.0626333
-0.00819078	0.0210272	0.0988077
-0.0180055	0.612975	0.126413
0.0132291	0.00425746	0.0471181
0.00509081	0.00766723	0.118897
-0.0188995	0.0469172	0.119708
0.448497	0.0124755	0.108333
0.50682	0.0380307	0.459189
2.38204	0.226599	0.101916
1.28507	0.0143694	-0.313511
0.252222	0.00784509	0.130386
1.13598	0.395419	0.317595
0.345305	2.16165	0.0257443
0.333017	-0.00330285	0.0447777
0.34283	0.0591877	0.245812
0.251783	0.346404
0.301783	0.0475383
0.326367	0.0327091
0.2855	0.216467
0.248969	0.0628658
0.254467	0.00678077
0.243686	0.104079
0.237465	-0.0100037
1.12842	0.0179712
0.364196	0.136006
0.356435	0.0129229
0.340289	0.0145967
0.376277	0.0276666
0.540202	0.128122
0.399176	0.0178628
0.300993	0.0498325
0.246274
0.376091
0.259194
0.294276
0.329914
0.298932
0.512127
0.0831195
0.148233
0.183933
0.306604
0.396242
0.616933
0.0665758
0.0888913
1.79167
0.122806
0.23028
3.73374
2.97769
2.74504
0.0571165
0.117568
0.175463
0.0298854
0.0563074
0.176221
1.18971
2.01254
0.454015
-0.0075825
0.0492615
0.123022
0.456515
0.10477
0.00824065
0.210607
0.144499
0.749958
0.684432
0.71302

[truncated: 47 more sheets: Figure 3e, Figure 3f, Figure 3h, Figure 3i, Figure 3j, Figure 4c, Figure 4d, Figure 4i, Figure 4l, Figure 4m, Figure 5d, Figure 5e, Figure 5f, Figure 5g, Figure 5h, Figure 6c, Supplementary Figure 1a, Supplementary Figure 1b, Supplementary Figure 1c, Supplementary Figure 2b …]
